# Supplementary material for: Towards new animal models of pure hypoxic Lance-Adams syndrome: Negative results
Source: PLoS One. 2026 Jul 8;21(7):e0317638. doi: 10.1371/journal.pone.0317638 (PMC13345465; doi:10.1371/journal.pone.0317638)
Supplement: S1 Table — The age, weight, type of the anoxic procedure, the duration of anoxia, the injection of epinephrin before and after anoxia, the post-anoxia outcome, the values of the daily myoclonus score are indicated for each rat. (XLSX) [file pone.0317638.s001.xlsx]

## Sheet: Feuil1
Number	Type of procedure	Age (weeks)	Weight (g)	Outcome (0=death, 1=survival)	Duration of hypoxia (sec)	Duration of anoxia (min)	Minimal PpO2 at equilibrium in the hypoxic cage (%)	Sytematic epinephrin injection before and after anoxia (0=no, 1=yes)	Daily myoclonus score
									D-12	D-11	D-10	D-9	D-8	D-7	D-6	D-5	D-4	D-3	D-2	D-1	D0	D+1	D+2	D+3	D+4	D+5	D+6	D+7	D+8	D+9	D+10	D+11	D+12	D+13	D+14	D+15	D+16	D+17	D+18	D+19	D+20
1	Hypoxia - Pilot group	9	425	0	120	NA	NA	NA	NA
2	Hypoxia - Pilot group	9	376	0	120	NA	NA	NA	NA
3	Hypoxia - Pilot group	7	322	1	115	NA	11	NA	NA
4	Hypoxia - Pilot group	7	345	1	260	NA	9	NA	NA
5	Hypoxia - Pilot group	7	351	1	150	NA	7.2	NA	NA
6	Hypoxia - Pilot group	9	468	0	NA	NA	NA	NA	NA
7	Hypoxia - Pilot group	9	298	0	230	NA	5.5	NA	NA
8	Hypoxia - Pilot group	9	246	0	130	NA	7	NA	NA
9	Hypoxia - Group 1	5	169	1	750	NA	7.4	NA	NA	NA	NA	NA	NA	51	89	47	63	17	NA	NA	14	22	4	7	NA	NA	NA	3	1	6	4	NA	NA	NA	NA	NA	NA	NA	NA	NA	NA
10	Hypoxia - Group 1	5	160	0	NA	NA	NA	NA	NA
11	Hypoxia - Group 1 control	5	179	1	NA	NA	NA	NA	NA	NA	NA	NA	NA	5	15	3	0	4	NA	NA	2	0	0	1	NA	NA	NA	0	0	0	0	NA	NA	NA	NA	NA	NA	NA	NA	NA	NA
12	Hypoxia - Group 1	5	157	0	NA	NA	NA	NA	NA
13	Hypoxia - Group 1 control	5	180	1	NA	NA	NA	NA	NA	NA	NA	NA	NA	43	15	16	3	2	NA	NA	2	4	3	1	NA	NA	NA	0	3	0	0	NA	NA	NA	NA	NA	NA	NA	NA	NA	NA
14	Hypoxia - Group 1	5	155	1	840	NA	7.3	NA	NA	NA	NA	NA	NA	30	8	12	9	6	NA	NA	9	23	28	14	NA	NA	NA	7	8	6	10	NA	NA	NA	NA	NA	NA	NA	NA	NA	NA
15	Hypoxia - Group 1 control	5	187	1	NA	NA	NA	NA	NA	NA	NA	NA	41	51	63	44	26	NA	NA	14	7	7	11	NA	NA	NA	4	3	3	3	NA	NA	NA	NA	NA	NA	NA	NA	NA	NA	NA
16	Hypoxia - Group 1	5	180	1	360	NA	6	NA	NA	NA	NA	NA	36	18	17	10	14	NA	NA	10	8	22	18	NA	NA	NA	37	4	11	4	NA	NA	NA	NA	NA	NA	NA	NA	NA	NA	NA
17	Hypoxia - Group 1	5	173	1	460	NA	5.9	NA	NA	NA	NA	NA	77	54	46	38	25	NA	NA	6	20	14	8	NA	NA	NA	21	4	3	3	NA	NA	NA	NA	NA	NA	NA	NA	NA	NA	NA
18	Hypoxia - Group 1	5	172	0	NA	NA	NA	NA	NA
19	Hypoxia - Group 1 control	5	182	1	NA	NA	NA	NA	NA	NA	NA	NA	73	35	34	20	18	NA	NA	2	10	5	6	NA	NA	NA	6	3	1	4	NA	NA	NA	NA	NA	NA	NA	NA	NA	NA	NA
20	Hypoxia - Group 1	5	174	1	330	NA	6.7	NA	NA	NA	NA	NA	16	23	29	26	8	NA	NA	5	7	6	3	NA	NA	NA	3	2	2	1	NA	NA	NA	NA	NA	NA	NA	NA	NA	NA	NA
21	Hypoxia - Group 1	6	318	1	890	NA	8.2	NA	NA	NA	NA	NA	NA	42	6	20	7	5	NA	NA	9	23	28	3	7	NA	NA	0	3	NA	1	NA	NA	NA	NA	NA	NA	NA	NA	NA	NA
22	Hypoxia - Group 1	6	300	1	2400	NA	8.4	NA	NA	NA	NA	NA	NA	24	11	2	3	0	NA	NA	7	4	0	0	2	NA	NA	0	0	NA	0	NA	NA	NA	NA	NA	NA	NA	NA	NA	NA
23	Hypoxia - Group 1	6	300	1	2025	NA	8.4	NA	NA	NA	NA	NA	NA	21	5	2	2	2	NA	NA	4	1	2	3	0	NA	NA	0	0	NA	0	NA	NA	NA	NA	NA	NA	NA	NA	NA	NA
24	Hypoxia - Group 1	6	313	1	1980	NA	6.7	NA	NA	NA	NA	NA	NA	49	8	107	42	48	NA	NA	13	40	40	38	25	NA	NA	5	12	NA	4	NA	NA	NA	NA	NA	NA	NA	NA	NA	NA
25	Hypoxia - Group 1	6	280	0	3120	NA	5.1	NA	NA
26	Hypoxia - Group 1	6	280	1	3000	NA	6.9	NA	NA	NA	NA	NA	NA	18	5	4	3	3	NA	NA	0	13	2	22	0	NA	NA	1	0	NA	3	NA	NA	NA	NA	NA	NA	NA	NA	NA	NA
27	Hypoxia - Group 1	6	305	1	900	NA	6.6	NA	NA	NA	NA	NA	14	2	15	0	1	NA	NA	0	NA	32	2	3	NA	NA	0	0	NA	2	NA	NA	NA	NA	NA	NA	NA	NA	NA	NA	NA
28	Hypoxia - Group 1	6	338	1	3600	NA	6.6	NA	NA	NA	NA	NA	10	9	0	2	11	NA	NA	0	NA	1	11	2	NA	NA	2	5	NA	0	NA	NA	NA	NA	NA	NA	NA	NA	NA	NA	NA
29	Hypoxia - Group 1	6	305	1	585	NA	7	NA	NA	NA	NA	NA	74	12	65	14	13	NA	NA	16	NA	8	0	10	NA	NA	2	4	NA	0	NA	NA	NA	NA	NA	NA	NA	NA	NA	NA	NA
30	Hypoxia - Group 1	6	312	0	2520	NA	7.6	NA	NA
31	Hypoxia - Group 1	6	310	1	3600	NA	8	NA	NA	NA	NA	NA	15	0	0	0	0	NA	NA	NA	NA	10	4	3	NA	NA	0	2	NA	0	NA	NA	NA	NA	NA	NA	NA	NA	NA	NA	NA
32	Anoxia - Group 2	7	340	1	NA	2	NA	0	NA	29	25	NA	NA	12	8	8	6	4	NA	NA	NA	3	1	2	1	NA	NA	0	2	7	7	4	NA	NA	NA	6	1	6	NA	NA	NA
33	Anoxia - Group 2	7	300	1	NA	5	NA	0	NA	14	4	NA	NA	6	3	1	1	2	NA	NA	NA	2	0	0	9	NA	NA	7	6	8	0	5	NA	NA	2	1	2	2	NA	NA	NA
34	Anoxia - Group 2	7	300	0	NA	10	NA	0	NA
35	Anoxia - Group 2	7	315	0	NA	6.5	NA	0	NA
36	Anoxia - Group 2	7	274	0	NA	5	NA	0	NA
37	Anoxia - Group 2	7	279	1	NA	3	NA	0	NA	12	4	NA	NA	4	0	0	3	3	NA	NA	NA	0	2	0	2	NA	NA	2	0	3	3	2	NA	NA	0	0	0	0	NA	NA	NA
38	Anoxia - Group 2	7	316	1	NA	3.5	NA	0	37	13	NA	NA	13	10	4	3	10	NA	NA	NA	NA	7	2	2	NA	NA	7	5	8	4	3	NA	NA	2	6	5	8	NA	NA	NA	NA
39	Anoxia - Group 2	7	257	0	NA	5	NA	0	NA
40	Anoxia - Group 2	7	262	0	NA	10	NA	1	NA
41	Anoxia - Group 2	7	296	0	NA	10.5	NA	1	NA
42	Anoxia - Group 2	7	285	1	NA	6	NA	1	NA	16	13	NA	NA	3	9	8	3	0	NA	NA	NA	1	2	4	6	NA	NA	0	1	9	2	0	NA	NA	2	NA	NA	NA	NA	NA	NA
43	Anoxia - Group 2	7	295	1	NA	6	NA	1	NA	5	2	NA	NA	0	4	0	0	0	NA	NA	NA	2	0	1	4	NA	NA	6	0	0	2	2	NA	NA	1	NA	NA	NA	NA	NA	NA
44	Anoxia - Group 2	7	301	0	NA	6.5	NA	1	NA
45	Anoxia - Group 2	7	250	1	NA	4.5	NA	1	NA	35	1	NA	NA	4	6	7	0	0	NA	NA	NA	6	2	2	0	NA	NA	4	3	2	4	0	NA	NA	0	NA	NA	NA	NA	NA	NA
46	Anoxia - Group 2	7	267	1	NA	6	NA	1	NA	33	16	NA	NA	7	3	3	2	0	NA	NA	NA	12	4	3	8	NA	NA	3	7	0	4	4	NA	NA	8	NA	NA	NA	NA	NA	NA
47	Anoxia - Group 2	7	309	0	NA	6.5	NA	1	NA
48	Anoxia - Group 2	7	290	1	NA	4.5	NA	1	NA	7	2	NA	NA	4	2	3	2	9	NA	NA	NA	0	9	6	12	NA	NA	10	1	0	0	0	NA	NA	2	NA	NA	NA	NA	NA	NA
49	Anoxia - Group 2	7	315	0	NA	6.5	NA	1	NA
50	Anoxia - Group 2	7	293	0	NA	4.83	NA	1	NA
51	Anoxia - Group 2	7	304	1	NA	4.5	NA	1	2	3	NA	NA	10	0	2	0	4	NA	NA	NA	NA	0	4	0	NA	NA	2	0	3	0	0	NA	NA	0	NA	NA	NA	NA	NA	NA	NA
52	Anoxia - Group 2	7	286	1	NA	5	NA	1	22	8	NA	NA	10	12	4	6	1	NA	NA	NA	NA	11	19	13	NA	NA	13	9	0	4	18	NA	NA	1	NA	NA	NA	NA	NA	NA	NA
53	Anoxia - Group 2	7	277	1	NA	5	NA	1	1	2	NA	NA	0	0	1	0	0	NA	NA	NA	NA	0	0	8	NA	NA	8	8	4	6	0	NA	NA	0	NA	NA	NA	NA	NA	NA	NA
54	Anoxia - Group 2	7	287	0	NA	5.83	NA	1	NA
55	Anoxia - Group 2	7	265	1	NA	4.5	NA	1	38	15	NA	NA	1	4	4	4	4	NA	NA	NA	NA	0	4	2	NA	NA	3	3	0	0	4	NA	NA	2	NA	NA	NA	NA	NA	NA	NA
56	Anoxia - Group 2	7	295	1	NA	6	NA	1	NA	20	16	NA	NA	9	6	0	3	6	NA	NA	NA	0	5	2	1	NA	NA	0	13	2	5	2	NA	NA	NA	NA	NA	NA	NA	NA	NA
57	Anoxia - Group 2	7	290	1	NA	7	NA	1	NA	15	6	NA	NA	8	4	4	6	8	NA	NA	NA	5	0	1	4	NA	NA	8	6	1	21	6	NA	NA	NA	NA	NA	NA	NA	NA	NA
58	Anoxia - Group 2	7	300	1	NA	7.5	NA	1	NA	4	2	NA	NA	0	3	4	0	0	NA	NA	NA	0	0	0	0	NA	NA	0	0	0	0	0	NA	NA	NA	NA	NA	NA	NA	NA	NA
59	Anoxia - Group 2	7	285	0	NA	8	NA	1	NA
60	Anoxia - Group 2	7	305	0	NA	7.5	NA	1	NA
61	Anoxia - Group 2	7	300	0	NA	6	NA	1	NA
62	Anoxia - Group 2	7	305	1	NA	6	NA	1	NA	2	12	NA	NA	2	0	4	0	0	NA	NA	NA	0	0	3	3	NA	NA	0	4	4	0	0	NA	NA	NA	NA	NA	NA	NA	NA	NA
63	Anoxia - Group 2	7	260	1	NA	6	NA	1	NA	62	15	NA	NA	4	14	30	7	0	NA	NA	NA	4	24	27	9	NA	NA	8	8	7	19	10	NA	NA	NA	NA	NA	NA	NA	NA	NA
64	Anoxia - Group 2	7	255	0	NA	7.33	NA	0	NA
65	Anoxia - Group 2	7	337	0	NA	7	NA	0	NA
66	Anoxia - Group 2	7	310	1	NA	5.75	NA	0	34	5	NA	NA	0	7	20	18	8	NA	NA	NA	NA	7	6	0	NA	NA	0	5	2	5	4	NA	NA	NA	NA	NA	NA	NA	NA	NA	NA
67	Anoxia - Group 2	7	285	0	NA	6.5	NA	0	NA
68	Anoxia - Group 2	7	240	0	NA	6	NA	0	NA
69	Anoxia - Group 2	7	310	1	NA	5	NA	0	29	8	NA	NA	12	2	10	6	0	NA	NA	NA	NA	0	0	0	NA	NA	2	0	4	3	4	NA	NA	NA	NA	NA	NA	NA	NA	NA	NA
70	Anoxia - Group 3	7	285	1	NA	12	NA	NA	NA	38	3	NA	NA	8	2	0	6	4	NA	NA	NA	4	0	0	0	NA	NA	0	0	0	2	0	NA	NA	1	0	0	0	0	NA	NA
71	Anoxia - Group 3	7	275	0	NA	12	NA	NA	NA
72	Anoxia - Group 3	7	266	1	NA	11	NA	NA	NA	5	7	NA	NA	4	6	1	4	4	NA	NA	NA	8	9	2	1	NA	NA	7	0	2	6	7	NA	NA	2	2	4	5	8	NA	NA
73	Anoxia - Group 3	7	325	0	NA	8	NA	NA	NA
74	Anoxia - Group 3	7	280	1	NA	10.5	NA	NA	NA	44	10	NA	NA	10	6	0	4	4	NA	NA	NA	2	13	10	0	NA	NA	9	2	0	0	0	NA	NA	2	0	0	8	3	NA	NA
75	Anoxia - Group 3	7	285	0	NA	10	NA	NA	NA
76	Anoxia - Group 3	7	272	1	NA	12	NA	NA	NA	12	9	NA	NA	5	3	0	12	4	NA	NA	NA	0	0	0	5	NA	NA	4	0	0	0	0	NA	NA	1	2	3	0	0	NA	NA
77	Anoxia - Group 3	7	260	1	NA	12	NA	NA	NA	33	17	NA	NA	8	26	6	2	0	NA	NA	NA	4	12	8	1	NA	NA	1	1	0	2	0	NA	NA	2	2	3	0	4	NA	NA
78	Anoxia - Group 3	7	275	1	NA	15	NA	NA	NA	8	20	NA	NA	3	0	0	6	3	NA	NA	NA	0	8	0	4	NA	NA	16	24	24	16	3	NA	NA	4	5	1	7	4	NA	NA
79	Anoxia - Group 3	7	270	1	NA	15	NA	NA	NA	4	0	NA	NA	2	8	4	12	0	NA	NA	NA	0	0	0	0	NA	NA	5	0	0	0	0	NA	NA	0	0	4	3	1	NA	NA
80	Anoxia - Group 3	7	280	0	NA	12	NA	NA	NA
81	Anoxia - Group 3	7	300	1	NA	12	NA	NA	8	0	NA	NA	0	5	4	1	4	NA	NA	NA	NA	0	0	3	NA	NA	0	0	0	0	0	NA	NA	0	0	2	0	2	NA	NA	2
82	Anoxia - Group 3	7	276	1	NA	15	NA	NA	35	45	NA	NA	5	9	17	7	10	NA	NA	NA	NA	2	6	3	NA	NA	25	50	44	33	39	NA	NA	18	20	19	28	41	NA	NA	13
83	Anoxia - Group 3	7	270	1	NA	15	NA	NA	6	2	NA	NA	4	4	6	0	0	NA	NA	NA	NA	4	8	2	NA	NA	20	2	8	1	5	NA	NA	2	0	1	5	4	NA	NA	0
84	Anoxia - Group 3	5	197	0	NA	21	NA	NA	NA
85	Anoxia - Group 3	5	205	0	NA	9	NA	NA	NA
86	Anoxia - Group 3	5	245	1	NA	18	NA	NA	NA	NA	NA	NA	5	1	0	3	0	NA	NA	0	NA	5	1	1	NA	NA	1	0	7	15	7	NA	NA	NA	7	5	6	3	NA	NA	2
87	Anoxia - Group 3	5	235	0	NA	15	NA	NA	NA
88	Anoxia - Group 3	5	195	0	NA	15	NA	NA	NA
89	Anoxia - Group 3	5	195	1	NA	18	NA	NA	NA	NA	NA	9	6	6	12	4	NA	NA	0	NA	NA	3	0	NA	NA	0	0	0	6	0	NA	NA	NA	3	0	0	0	NA	NA	0	0
90	Anoxia - Group 3	5	240	0	NA	18	NA	NA	NA
91	Anoxia - Group 3	5	255	0	NA	12	NA	NA	NA
92	Anoxia - Group 3	5	235	1	NA	18	NA	NA	NA	NA	NA	25	2	6	4	2	NA	NA	0	NA	NA	4	0	NA	NA	6	0	1	0	1	NA	NA	NA	0	0	0	0	NA	NA	1	0
93	Anoxia - Group 3	5	198	0	NA	15	NA	NA	NA
94	Anoxia - Groups 2 and 3 control	7	248	1	NA	NA	NA	NA	NA	23	3	NA	NA	NA	9	17	19	10	NA	NA	NA	14	1	5	4	NA	NA	11	10	7	3	13	NA	NA	4	4	10	4	NA	NA	NA
95	Anoxia - Groups 2 and 3 control	7	209	1	NA	NA	NA	NA	NA	13	6	NA	NA	NA	0	3	4	4	NA	NA	NA	2	4	0	0	NA	NA	0	24	5	0	0	NA	NA	12	5	2	3	NA	NA	NA
96	Anoxia - Groups 2 and 3 control	7	230	1	NA	NA	NA	NA	NA	14	16	NA	NA	NA	11	1	0	0	NA	NA	NA	1	5	0	0	NA	NA	0	4	2	0	0	NA	NA	7	0	0	0	NA	NA	NA
97	Anoxia - Groups 2 and 3 control	7	235	1	NA	NA	NA	NA	NA	6	3	NA	NA	NA	3	0	0	0	NA	NA	NA	3	0	0	2	NA	NA	5	4	7	7	0	NA	NA	2	0	0	2	NA	NA	NA
98	Anoxia - Groups 2 and 3 control	7	245	1	NA	NA	NA	NA	NA	5	1	NA	NA	NA	14	14	0	3	NA	NA	NA	5	5	6	4	NA	NA	10	5	13	0	0	NA	NA	3	0	3	0	NA	NA	NA
99	Anoxia - Groups 2 and 3 control	7	238	1	NA	NA	NA	NA	NA	27	12	NA	NA	NA	0	4	0	3	NA	NA	NA	0	0	4	0	NA	NA	5	8	1	8	2	NA	NA	0	9	8	3	NA	NA	NA
100	Anoxia - Group 3	7	245	1	NA	21	NA	NA	NA	5	0	NA	NA	NA	6	2	2	4	NA	NA	NA	1	6	0	0	NA	NA	0	2	3	0	0	NA	NA	5	0	0	0	0	NA	NA
101	Anoxia - Group 3	7	225	0	NA	15	NA	NA	NA
102	Anoxia - Group 3	7	221	1	NA	21	NA	NA	NA	32	10	NA	NA	NA	2	0	4	0	NA	NA	NA	4	0	0	0	NA	NA	4	0	7	1	2	NA	NA	5	0	0	0	0	NA	NA
103	Anoxia - Group 3	7	236	0	NA	13	NA	NA	NA
104	Anoxia - Group 3	7	228	0	NA	5	NA	NA	NA
105	Anoxia - Group 3	7	246	0	NA	15	NA	NA	NA
